# Supplementary material for: Direct standardization method according to Robson classification for comparison of cesarean rates
Source: BMC Pregnancy Childbirth. 2023 Feb 16;23:117. doi: 10.1186/s12884-023-05416-9 (PMC9933387; doi:10.1186/s12884-023-05416-9)
Supplement: Supplementary file 1 — Additional file 1. Data and materials. Data used to generate the results. [file 12884_2023_5416_MOESM1_ESM.xlsx]

## Sheet: Standardized WHOMCS
		Standard Population	Argentina	Brazil	Cambodia	China	DRC	Ecuador	India	Japan	Kenya	Mexico	Nepal	Nicaragua	Niger	Nigeria	Paraguay	Peru	Philippines	Srilanka	Thailand	Uganda	Vietnam
1	Nulliparous, single cephalic, >=37 weeks, in spontaneous labour	29405.6	0.238984	0.331343	0.175	0.294361	0.234921	0.299961	0.126177	0.0346249	0.169362	0.311778	0.127054	0.271364	0.0756128	0.110619	0.360137	0.290049	0.0509409	0.151341	0.289634	0.1724	0.357245
2	Nulliparous, single cephalic, >=37 weeks, induced or CS before labour	8703	0.727982	0.537089	0.666667	0.825967	0.390476	0.535787	0.344314	0.26454	0.470462	0.768519	0.65388	0.946392	0.628866	0.656325	0.909091	0.784091	0.817694	0.404297	0.834387	0.548387	0.736264
3	Multiparous (excluding prev. CS), single cephalic, >=37 weeks, in spontaneous labour	32288.4	0.0754516	0.103555	0.0975765	0.112372	0.0921256	0.153041	0.0437005	0.00529101	0.0746086	0.113469	0.0632219	0.120548	0.0482126	0.0557783	0.132463	0.108846	0.0241998	0.0624257	0.0987332	0.0915633	0.188042
4	Multiparous without a previous uterine scar, with single cephalic pregnancy, >=37 weeks, induced or CS labour	5032.73	0.361809	0.295175	0.740741	0.676301	0.213873	0.271053	0.192716	0.115226	0.303069	0.5	0.574	0.919872	0.548077	0.595668	0.838235	0.64377	0.699561	0.17494	0.569132	0.427536	0.597015
5	Previous CS, single cephalic, >=37 weeks	9612.11	0.67233	0.76129	0.733333	0.94597	0.646186	0.871599	0.745089	0.919149	0.740439	0.739532	0.848077	0.899329	0.557292	0.781935	0.867807	0.763482	0.85212	0.874941	0.995495	0.693314	0.942529
6	All nulliparous breeches	1513.41	0.873563	0.916667	0.679389	0.922222	0.506849	0.91018	0.529022	0.949495	0.6	0.906542	0.584337	0.960784	0.46	0.564885	0.970588	0.923333	0.726744	0.868852	0.962366	0.6	0.892473
7	All multiparous breeches (including prev. CS)	1671.07	0.809859	0.892308	0.585034	0.900585	0.431373	0.87218	0.358459	0.885714	0.583541	0.893617	0.556338	0.876543	0.291667	0.488136	0.979381	0.874667	0.726027	0.760504	0.882353	0.45045	0.888112
8	All multiple pregnancies (including prev. CS)	1509.71	0.914286	0.945455	0.493151	0.812903	0.328244	0.530303	0.262238	0.736842	0.489157	0.957317	0.27451	0.927273	0.272727	0.305389	1	0.819149	0.568	0.650888	0.709302	0.311377	0.727811
9	All abnormal lies (including prev. CS)	1034.33	0.983333	0.914894	0.932203	0.955882	0.733945	0.981132	0.872483	0.666667	0.6875	0.902017	0.831461	0.926829	0.465116	0.856	1	0.953704	0.907216	0.947826	0.913043	0.777778	0.918239
10	All single cephalic, <=36 weeks (including prev. CS)	6732.43	0.524412	0.486974	0.23445	0.419753	0.0621118	0.558442	0.183267	0.323864	0.240856	0.666667	0.230392	0.508274	0.4375	0.188004	0.509881	0.486766	0.209302	0.390854	0.306954	0.271523	0.270202
X	Unable to classify	2497.2	0.77646	0.580645	0.681818	0.5	0.210526	0.895197	0.28228	0.857143	0.705128	0.822519	0	0.959732	0.0516129	0.0761905	1	0.419355	0.1	0.536082	0.5	0.187831	0.5
	Total	100000	0.388247	0.46973	0.227883	0.475809	0.213541	0.454938	0.19325	0.18552	0.237035	0.474925	0.23857	0.448703	0.097897	0.204264	0.468256	0.414594	0.249581	0.329585	0.394437	0.201759	0.419135
		Standardized number of CS	34624.3	36544.3	31870.4	41159.5	24254.6	38811.5	20885.8	21945.2	26840.6	40930	27147.8	44477.5	22518.6	25752.3	46917.7	38851.9	26874.4	27793	39660.2	26846.4	42999
		Standardized CS rate	0.346243	0.365443	0.318704	0.411595	0.242546	0.388115	0.208858	0.219452	0.268406	0.4093	0.271478	0.444775	0.225186	0.257523	0.469177	0.388519	0.268744	0.27793	0.396602	0.268464	0.42999

## Sheet: Standardized WHOGS
		Standard Population	Argentina	Brazil	Cambodia	China	DRC	Ecuador	India	Japan	Kenya	Mexico	Nepal	Nicaragua	Niger	Nigeria	Paraguay	Peru	Philippines	Srilanka	Thailand	Uganda	Vietnam
1	Nulliparous, single cephalic, >=37 weeks, in spontaneous labour	29405.6	0.202171	0.10062	0.095199	0.264228	0.123899	0.372023	0.143968	0.0580357	0.110537	0.283049	0.127701	0.1851	0.0568747	0.112017	0.317044	0.224107	0.0907248	0.118537	0.247483	0.133584	0.302552
2	Nulliparous, single cephalic, >=37 weeks, induced or CS before labour	8703	0.731436	0.55412	0.534884	0.868447	0.333333	0.506079	0.285112	0.229665	0.471751	0.634894	0.479741	0.453642	0.108108	0.410405	0.71831	0.722283	0.534286	0.37642	0.670823	0.647482	0.52381
3	Multiparous (excluding prev. CS), single cephalic, >=37 weeks, in spontaneous labour	32288.4	0.0412371	0.0285924	0.063453	0.128414	0.0512821	0.169869	0.0505775	0.0131868	0.0618047	0.109491	0.0764885	0.0676737	0.0240724	0.058964	0.136737	0.0710589	0.0372817	0.0310157	0.0853618	0.0503484	0.161338
4	Multiparous without a previous uterine scar, with single cephalic pregnancy, >=37 weeks, induced or CS labour	5032.73	0.411932	0.271552	0.52459	0.801587	0.163498	0.228498	0.155629	0.0973451	0.339246	0.462719	0.353357	0.399194	0.253731	0.223022	0.515152	0.545455	0.526786	0.148675	0.384615	0.433735	0.410811
5	Previous CS, single cephalic, >=37 weeks	9612.11	0.733129	0.686469	0.668966	0.960725	0.542797	0.85642	0.693923	0.859438	0.641929	0.778068	0.802703	0.906849	0.436508	0.642254	0.850202	0.739862	0.783439	0.830978	0.954802	0.619701	0.935709
6	All nulliparous breeches	1513.41	0.881988	0.959459	0.512346	0.889552	0.333333	0.867188	0.522364	0.978022	0.626582	0.868421	0.609272	0.90625	0.340909	0.36	0.907407	0.922078	0.718121	0.90099	0.913978	0.4875	0.889344
7	All multiparous breeches (including prev. CS)	1671.07	0.873016	0.823529	0.514925	0.848958	0.312139	0.825726	0.381125	0.818182	0.479401	0.868421	0.616162	0.823529	0.0935673	0.294702	0.8875	0.780142	0.550186	0.701571	0.857843	0.355828	0.845361
8	All multiple pregnancies (including prev. CS)	1509.71	0.754237	0.823529	0.184211	0.771605	0.105263	0.676471	0.229927	0.814815	0.332143	0.886957	0.4	0.62963	0.0653595	0.190476	0.69697	0.706977	0.380952	0.47619	0.696629	0.329843	0.666667
9	All abnormal lies (including prev. CS)	1034.33	0.939394	0.708333	0.985507	0.878049	0.881579	0.955508	0.757732	1	0.708738	0.925714	0.784615	1	0.661017	0.765306	0.961538	0.99569	0.756757	0.919598	0.881356	0.75	0.896226
10	All single cephalic, <=36 weeks (including prev. CS)	6732.43	0.461538	0.260116	0.126543	0.334405	0.157803	0.435964	0.149831	0.346405	0.152722	0.528247	0.174966	0.276119	0.172043	0.158907	0.477273	0.446828	0.196359	0.349223	0.248672	0.143253	0.180851
X	Unable to classify	2497.2	0.489041	0.316629	0.142857	0.461538	0.0597015	0.241379	0.325581	0.651163	0.402367	0.25	0.222222	0	0	0.215159	0.2875	0.553191	0.138462	0.316129	0.480769	0.227679	0.4
	Total	100000	0.351073	0.269706	0.146729	0.461808	0.131195	0.403249	0.177242	0.197879	0.15957	0.398062	0.20393	0.26745	0.0531658	0.144576	0.418524	0.343348	0.179366	0.298518	0.34079	0.150636	0.358645
		Standardized number of CS	31994	24015	22715	40984.3	17548.2	38449.7	20180.7	21951.3	22245.6	36433.7	24993.5	28892.8	11475.8	19788.5	39587.8	34212.5	23734.5	23844.5	34639.2	23467.1	36634.3
		Standardized CS rate	0.31994	0.24015	0.22715	0.409843	0.175482	0.384497	0.201807	0.219513	0.222456	0.364337	0.249935	0.288928	0.114758	0.197885	0.395878	0.342125	0.237345	0.238445	0.346392	0.234671	0.366343
			0.31994	0.24015	0.22715	0.409843	0.175482	0.384497	0.201807	0.219513	0.222456	0.364337	0.249935	0.288928	0.114758	0.197885	0.395878	0.342125	0.237345	0.238445	0.346392	0.234671	0.366343
